# Supplementary material for: Investigating mental representations of psychoactive substance use and other potentially addictive behaviors using a data driven network-based clustering method
Source: PLoS One. 2023 Oct 19;18(10):e0287564. doi: 10.1371/journal.pone.0287564 (PMC10586681; doi:10.1371/journal.pone.0287564)
Supplement: S1 Appendix — (XLSX) [file pone.0287564.s001.xlsx]

## Sheet: Munka1
Anger
	Guilt/Shame/Relief	Addiction/Health	Stress/Relaxation	Procrastination/Boredom
Guilt/Shame/Relief	1	1	0.002	1
Addiction/Health		1	0.069	0.479
Stress/Relaxation			1	<0.001
Procrastination/Boredom				1
Fear
	Guilt/Shame/Relief	Addiction/Health	Stress/Relaxation	Procrastination/Boredom
Guilt/Shame/Relief	1	1	0.137	0.007
Addiction/Health		1	0.015	<0.001
Stress/Relaxation			1	1
Procrastination/Boredom				1
Sadness
	Guilt/Shame/Relief	Addiction/Health	Stress/Relaxation	Procrastination/Boredom
Guilt/Shame/Relief	1	1	0.137	0.007
Addiction/Health		1	0.015	<0.001
Stress/Relaxation			1	1
Procrastination/Boredom				1
Pride
	Guilt/Shame/Relief	Addiction/Health	Stress/Relaxation	Procrastination/Boredom
Guilt/Shame/Relief	1	1	1	1
Addiction/Health		1	1	1
Stress/Relaxation			1	0.99
Procrastination/Boredom				1
Indifference
	Guilt/Shame/Relief	Addiction/Health	Stress/Relaxation	Procrastination/Boredom
Guilt/Shame/Relief	1	1	0.59	<0.001
Addiction/Health		1	1	0.002
Stress/Relaxation			1	0.078
Procrastination/Boredom				1
Generosity
	Guilt/Shame/Relief	Addiction/Health	Stress/Relaxation	Procrastination/Boredom
Guilt/Shame/Relief	1	1	1	1
Addiction/Health		1	1	1
Stress/Relaxation			1	1
Procrastination/Boredom				1
Hope
	Guilt/Shame/Relief	Addiction/Health	Stress/Relaxation	Procrastination/Boredom
Guilt/Shame/Relief	1	1	1	0.019
Addiction/Health		1	1	0.23
Stress/Relaxation			1	0.05
Procrastination/Boredom				1
Interest
	Guilt/Shame/Relief	Addiction/Health	Stress/Relaxation	Procrastination/Boredom
Guilt/Shame/Relief	1	1	0.04	1
Addiction/Health		1	0.027	1
Stress/Relaxation			1	0.028
Procrastination/Boredom				1
Surprise
	Guilt/Shame/Relief	Addiction/Health	Stress/Relaxation	Procrastination/Boredom
Guilt/Shame/Relief	1	0.001	1	1
Addiction/Health		1	0.01	<0.001
Stress/Relaxation			1	1
Procrastination/Boredom				1
Antipathy
	Guilt/Shame/Relief	Addiction/Health	Stress/Relaxation	Procrastination/Boredom
Guilt/Shame/Relief	1	0.166	1	0.019
Addiction/Health		1	0.175	1
Stress/Relaxation			1	0.042
Procrastination/Boredom				1
Emphaty
	Guilt/Shame/Relief	Addiction/Health	Stress/Relaxation	Procrastination/Boredom
Guilt/Shame/Relief	1	1	0.944	1
Addiction/Health		1	1	1
Stress/Relaxation			1	0.610
Procrastination/Boredom				1
Envy
	Guilt/Shame/Relief	Addiction/Health	Stress/Relaxation	Procrastination/Boredom
Guilt/Shame/Relief	1	1	0.019	0.424
Addiction/Health		1	0.148	1
Stress/Relaxation			1	0.715
Procrastination/Boredom				1
Gratitude
	Guilt/Shame/Relief	Addiction/Health	Stress/Relaxation	Procrastination/Boredom
Guilt/Shame/Relief	1	1	<0.001	1
Addiction/Health		1	<0.001	1
Stress/Relaxation			1	<0.001
Procrastination/Boredom				1
Love
	Guilt/Shame/Relief	Addiction/Health	Stress/Relaxation	Procrastination/Boredom
Guilt/Shame/Relief	1	1	0.241	0.460
Addiction/Health		1	1	1
Stress/Relaxation			1	1
Procrastination/Boredom				1
